# Supplementary material for: Establishment and optimization of a new model organism to study early land plant evolution: Germination, cultivation and oospore variation of Chara braunii Gmelin, 1826
Source: Front Plant Sci. 2022 Nov 10;13:987741. doi: 10.3389/fpls.2022.987741 (PMC9691404; doi:10.3389/fpls.2022.987741)
Supplement: Supplementary file 2 [file Table_1.xlsx]

## Sheet: S1_Short-term experiments C.bra
Tab. S1. Results of short term experiments with Chara braunii S276 and nIES-1604 using different composts (BGUM18 or GAR) and different media (modified mSWC-2 or modified Wüstenberg). BGUM18 - compost from the Botanical Garden University Marburg; GAR - compost from GARDENA©; mSWC-2 - modified mSWC-2 medium; mW - modified Wüstenberg medium
code	compost	media	date	contamination	No whorls	No internodes	No lateral branches	length lateral branch1 (µm)	length lateral branch2 (µm)	length lateral branch3 (µm)	length lateral branch4 (µm)	length lateral branch5 (µm)	length lateral branch6 (µm)	length lateral branch7 (µm)	length lateral branch8 (µm)	thalli length (µm)	mean length branchlet whorl1 (µm)	presence antheridia whorl1	presence oogonia whorl1	presence oospores whorl1	length of internode1 (µm)	width internode1 (µm)	mean length branchlet whorl2 (µm)	presence antheridia whorl2	presence oogonia whorl2	presence oospores whorl2	length internode2 (µm)	width internode2 (µm)	mean length branchlets whorl3 (µm)	presence antheridia whorl3	presence oogonia whorl3	presence oospores whorl3	length of internode3 (µm)	width of internode3 (µm)
S276-1	BGUM18	mSWC-2	2020-07-31	0	1	1	0	0	0	0	0	0	0	0	0	541.85	471.748	1	1	0	0	0	0	0	0	0	0	0	0	0	0	0	0	0
S276-1	BGUM18	mSWC-2	2020-08-06	0	3	2	1	187.079	0	0	0	0	0	0	0	2306.83	672.785	1	1	0	715.279	35.531	703.975	0	1	1	952.012	38.546	0	0	0	0	0	0
S276-1	BGUM18	mSWC-2	2020-08-13	0	5	4	4	1478.08	1833.37	923.051	308.515	0	0	0	0	4091.19	1015.14	1	0	0	623.22	31.389	1345.75	1	1	0	806.643	26.849	952.179	0	1	0	990.67	36.585
S276-1	BGUM18	mSWC-2	2020-09-08	0	6	5	8	1323.08	1586.87	1248.99	464.172	1045.69	950.957	167.475	1434.8	5483.33	1034.76	0	0	0	834.36	46.623	934.616	0	0	1	949.478	43.252	1320.42	0	0	1	677.117	40.258
S276-2	BGUM18	mSWC-2	2020-07-31	0	1	1	0	0	0	0	0	0	0	0	0	331.711	211.313	0	0	0	0	0	0	0	0	0	0	0	0	0	0	0	0	0
S276-2	BGUM18	mSWC-2	2020-08-06	0	2	1	0	0	0	0	0	0	0	0	0	2452.21	616.609	1	1	0	399.564	30.634	858.535	1	1	0	913.299	40.79	793.201	0	0	0	534.506	36.106
S276-2	BGUM18	mSWC-2	2020-08-13	0	5	4	3	1815.46	1351.29	724.268	0	0	0	0	0	3602.14	951.307	1	0	0	617.485	38.068	986.796	1	1	0	1046.67	56.311	667.856	0	0	1	1054.66	37.306
S276-2	BGUM18	mSWC-2	2020-09-08	0	7	6	7	3614.61	3959.98	2294.32	2094.36	1821.21	1789.19	3494.76	0	4846.68	833.247	0	0	0	657.314	34.597	1015.5	0	0	1	805.269	46.617	994.752	0	0	1	1065.29	44.603
S276-3	BGUM18	mSWC-2	2020-07-31	0	2	1	0	0	0	0	0	0	0	0	0	687.052	412.579	0	1	0	225.542	17.328	565.466	1	1	0	0	0	0	0	0	0	0	0
S276-3	BGUM18	mSWC-2	2020-08-06	0	4	3	0	0	0	0	0	0	0	0	0	1686.21	583.226	1	1	0	415.789	32.109	794.962	1	1	0	802.852	40.698	619.483	0	0	1	0	0
S276-3	BGUM18	mSWC-2	2020-08-13	0	5	4	3	1019.8	649.078	372.104	0	0	0	0	0	3158.35	600.243	1	1	0	776.546	40.542	951.145	0	1	0	1083	38.462	968.936	0	0	1	0	0
S276-3	BGUM18	mSWC-2	2020-09-08	0	7	6	7	3026.2	2197.49	5273.48	4499.17	3168.81	4441.77	0	0	3550.26	746.274	0	0	1	612.793	33.37	684.446	0	0	1	660.574	28.414	1087.43	0	0	1	0	0
S276-4	GAR	mSWC-2	2020-07-31	0	2	1	0	0	0	0	0	0	0	0	0	676.808	248.869	1	1	0	105.191	20.807	514.087	1	1	0	148.621	23.692	0	0	0	0	0	0
S276-4	GAR	mSWC-2	2020-08-06	0	4	3	1	701.266	0	0	0	0	0	0	0	2310.46	314.636	0	0	0	148.711	28.002	753.748	0	1	1	543.259	26.939	677.519	0	1	1	945.78	29.712
S276-4	GAR	mSWC-2	2020-08-13	0	5	4	3	1057.22	1248.34	898.749	0	0	0	0	0	3956.22	1067.26	1	1	0	596.341	41.159	1111.25	1	1	0	939.852	35.259	842.37	0	0	1	1278.57	38.821
S276-4	GAR	mSWC-2	2020-09-08	0	6	5	8	4407.41	1398.64	3168.26	2099.1	4573.63	4764.33	2583.48	2057.74	5645.87	1200.76	1	1	0	715.652	30.252	1246.1	0	1	1	1022.71	41.069	941.37	0	0	1	397.391	39.571
S276-5	GAR	mSWC-2	2020-07-31	0	1	1	0	0	0	0	0	0	0	0	0	521.684	356.91	0	0	0	0	0	0	0	0	0	0	0	0	0	0	0	0	0
S276-5	GAR	mSWC-2	2020-08-06	0	4	3	0	0	0	0	0	0	0	0	0	2664.67	930.356	0	0	0	425.85	30.32	910.829	0	1	1	1106.88	41.955	655.577	0	1	0	174.658	29.97
S276-5	GAR	mSWC-2	2020-08-13	0	5	4	3	670.522	2088.98	1308.42	0	0	0	0	0	3482.89	685.762	0	0	0	603.906	36.818	1177.06	1	1	0	858.009	36.818	684.892	0	1	0	1181.05	33.797
S276-5	GAR	mSWC-2	2020-09-08	0	9	8	5	3723.16	3221.62	3996.94	1051.46	3586.97	0	0	0	6244.41	886.433	0	0	0	692.959	44.926	975.966	0	0	0	978.969	34.397	1094.47	0	0	1	951.043	36.934
S276-6	GAR	mSWC-2	2020-07-31	0	2	1	0	0	0	0	0	0	0	0	0	619.964	508.693	1	0	0	131.226	0	510.47	0	0	0	0	0	0	0	0	0	0	0
S276-6	GAR	mSWC-2	2020-08-06	0	3	2	0	0	0	0	0	0	0	0	0	1500.05	459.522	1	0	0	200.409	17.366	612.914	1	1	0	589.488	23.703	495.437	0	0	1	206.168	26.423
S276-6	GAR	mSWC-2	2020-08-13	0	4	3	2	390.499	359.524	0	0	0	0	0	0	2553.07	762.161	1	1	0	530.767	28.519	842.931	0	1	1	830.538	28.133	533.846	0	0	1	243.922	28.733
S276-6	GAR	mSWC-2	2020-09-08	0	6	5	7	3511.08	3118.56	1403.66	2701.85	2109.5	1590.56	898.798	0	5225.78	783.373	0	0	0	1185.07	38.773	711.438	0	0	0	1342.86	41.1	453.264	0	0	0	291.142	46.861
S276-7	BGUM18	mW	2020-01-24	0	4	3	0									1503.87	711.373	0	0	0	110.137	28.771	646.333	0	1	0	316.399	27.249	981.51	0	0	1	453.354	29.605
S276-7	BGUM18	mW	2020-02-07	1	8	7	0									3025.89	810.405	1	0	0	581.085	18.519	952.727	0	1	0	431.709	17.094	1031.88	0	0	1	519.248	10.684
S276-7	BGUM18	mW	2020-02-17	1	9	8	0									4702.65	663.888	1	0	0	650.34	32.841	471.646	0	1	0	468.935	32.459	997.664	0	0	1	963.291	29.026
S276-7	BGUM18	mW	2020-02-27	1	11	10	0									6121.48	774.643	1	0	0	721.29	32.364	738.116	0	1	0	686.484	40.718	1017.42	0	0	1	492.424	28.472
S276-7	BGUM18	mW	2020-03-04	1	12	11	0									6381.16	691.837	0	0	0	598.654	27.19	630.186	0	1	0	359.375	8.062	898.922	0	0	1	517.01	7.454
S276-7	BGUM18	mW	2020-03-18	1	14	13	0									6969.25	703.647	0	0	0	607.566	33.756	584.386	0	1	0	384.659	26.922	951.414	0	0	1	442.796	29.749
S276-8	BGUM18	mW	2020-01-24	0	3	2	0									1114.19	628.586	0	0	0	171.359	30.447	796.517	0	0	1	273.628	24.333	457.179	0	0	1	0	0
S276-8	BGUM18	mW	2020-02-07	0	4	3	0									1421.41	454.328	0	0	0	263.871	25.808	538.932	0	0	1	304.134	23.292	322.229	0	0	1	0	0
S276-8	BGUM18	mW	2020-02-17	0	6	5	0									2069.25	582.108	0	0	0	270.904	21.373	646.709	0	0	1	287.615	21.683	525.585	0	0	1	0	0
S276-8	BGUM18	mW	2020-02-27	1	7	6	0									2542.24	604.359	0	0	0	235.269	19.36	579.637	0	0	1	324.828	0	581.25	0	0	1	0	0
S276-8	BGUM18	mW	2020-03-04	1	8	7	0									2953.34	440.211	0	0	0	252.617	26.332	380.685	0	0	1	307.55	23.136	434.354	0	0	1	0	0
S276-8	BGUM18	mW	2020-03-18	1	10	9	0									4544.83	527.139	0	0	0	230.236	22.59	504.025	0	0	1	291.106	19.594	578.297	0	0	1	0	0
S276-9	BGUM18	mW	2020-01-24	0	3	2	0									1082.41	544.954	0	0	0	166.281	35.848	531.128	0	0	1	512.41	28.711	750.119	0	0	1	0	0
S276-9	BGUM18	mW	2020-02-07	0	4	3	0									1757.89	604.697	0	0	0	581.608	33.882	451.31	0	0	0	581.378	25.296	932.224	0	0	1	0	0
S276-9	BGUM18	mW	2020-02-17	0	6	5	0									2921.38	581.663	0	1	0	576.528	25.637	444.191	0	0	1	622.783	28.061	849.003	0	0	1	0	0
S276-9	BGUM18	mW	2020-02-27	1	7	6	0									3435.1	541.792	0	1	0	552.034	23.51	460.053	0	0	1	601.495	27.25	756.603	0	0	1	0	0
S276-9	BGUM18	mW	2020-03-04	1	8	7	0									3527.54	539.133	0	1	0	571.663	30.88	462.129	0	1	0	572.952	22.167	771.298	0	0	1	0	0
S276-9	BGUM18	mW	2020-03-18	1	10	9	0									5108.91	566.598	0	0	0	579.682	34.912	484.051	0	1	0	584.328	27.147	788.215	0	0	1	0	0
NIES1 LI	BGUM18	mSWC-2	2019-03-04	0	3	2	0	0	0	0	0	0	0	0	0	535.936	198.356	0	1	0	179.782	16.863	293.018	0	0	1	274.291	14.646	257.02	0	0	0	0	0
NIES1 LI	BGUM18	mSWC-2	2019-03-12	1	4	3	0	0	0	0	0	0	0	0	0	1087.42	389.705	0	0	0	140.192	22.841	297.955	0	1	1	309.619	23.891	300.173	0	0	1	236.49	16.735
NIES1 LI	BGUM18	mSWC-2	2019-03-18	1	4	3	1	1293.78	0	0	0	0	0	0	0	1778.68	889.754	0	0	0	478.933	32.399	229.097	0	0	0	393.966	39.83	275.95	0	0	0	223.744	23.805
NIES1 LI	BGUM18	mSWC-2	2019-04-02	1	4	3	1	1491.75	0	0	0	0	0	0	0	2195.02	967.39	0	0	0	414.201	41.667	1025.3	0	0	0	631.15	38.415	470.467	0	0	0	224.378	22.479
NIES2 LI	BGUM18	mSWC-2	2019-03-04	0	3	2	0	0	0	0	0	0	0	0	0	1170.92	338.979	0	0	1	477.612	32.757	484.779	0	0	1	627.726	32.466	343.746	0	1	1	0	0
NIES2 LI	BGUM18	mSWC-2	2019-03-12	1	3	2	1	545.877	0	0	0	0	0	0	0	1541.83	321.156	0	0	1	536.031	46.011	485.8	0	0	1	657.094	43.404	483.705	0	0	1	0	0
NIES2 LI	BGUM18	mSWC-2	2019-03-18	1	3	2	2	813.914	1542.98	0	0	0	0	0	0	1642.08	459.143	0	0	1	514.296	40.389	453.519	0	0	1	560	40	369.767	0	0	1	0	0
NIES2 LI	BGUM18	mSWC-2	2019-04-02	1	3	2	2	1343.61	2087.84	0	0	0	0	0	0	1536.86	437.042	0	0	1	403.73	39.764	461.439	0	0	1	394.111	42.721	340.075	0	0	1	0	0
NIES3 LI	BGUM18	mSWC-2	2019-03-04	0	3	2	0	0	0	0	0	0	0	0	0	861.771	189.256	1	0	0	212.172	17.124	309.055	0	0	1	324.23	21.685	421.846	0	0	1	0	0
NIES3 LI	BGUM18	mSWC-2	2019-03-12	1	3	2	1	728.158	0	0	0	0	0	0	0	1478.03	580.944	1	0	0	478.467	29.6	276.615	0	0	1	357.453	19.513	279.925	0	0	1	0	0
NIES3 LI	BGUM18	mSWC-2	2019-03-18	1	5	4	2	1105.03	2076.56	0	0	0	0	0	0	2334.64	518.105	0	0	0	172.199	33.104	777.629	0	0	0	510.832	26.483	669.07	0	0	0	615.729	33.551
NIES3 LI	BGUM18	mSWC-2	2019-04-02	1	6	5	2	1483.04	3726.08	0	0	0	0	0	0	3011.58	316.89	0	0	0	132.812	20.304	570.053	1	1	0	386.047	17.331	821.469	0	0	0	489.523	29.065
NIES1 HI	BGUM18	mSWC-2	2019-03-04	0	3	2	0	0	0	0	0	0	0	0	0	813.555	232.532	1	1	0	144.322	15.541	289.775	0	0	1	308.524	21.606	372.961	0	0	1	0	0
NIES1 HI	BGUM18	mSWC-2	2019-03-12	1	3	2	0	0	0	0	0	0	0	0	0	859.475	251.559	0	0	1	254.585	19.919	327.839	0	0	1	320.297	28.76	417.421	0	0	1	0	0
NIES1 HI	BGUM18	mSWC-2	2019-03-18	1	3	2	0	0	0	0	0	0	0	0	0	1115.54	418.389	0	0	1	217.032	17.243	323.791	0	0	1	343.915	17.113	488.66	0	0	1	0	0
NIES1 HI	BGUM18	mSWC-2	2019-04-02	1	4	3	1	1593.01	0	0	0	0	0	0	0	1976.12	619.606	0	0	0	270.766	19.965	521.925	0	0	0	422.974	27.386	299	0	0	0	254.876	34.815
NIES2 HI	BGUM18	mSWC-2	2019-03-04	0	3	2	0	0	0	0	0	0	0	0	0	1057.52	314.915	1	1	0	345.695	25.024	417.499	0	0	1	444.417	28.532	331.484	0	0	1	0	0
NIES2 HI	BGUM18	mSWC-2	2019-03-12	1	3	2	1	176.808	0	0	0	0	0	0	0	1247.57	317.751	0	1	1	404.794	25.931	431.002	0	0	1	553.482	38.03	387.178	0	0	1	0	0
NIES2 HI	BGUM18	mSWC-2	2019-03-18	1	4	3	1	728.461	0	0	0	0	0	0	0	1248.57	362.304	0	0	0	356.567	37.248	390.067	0	0	0	499.141	37.887	312.809	0	0	0	0	0
NIES2 HI	BGUM18	mSWC-2	2019-04-02	1	5	4	1	2224.61	0	0	0	0	0	0	0	1440.66	321.687	0	0	0	115.174	22.879	424.75	0	0	0	382.102	40.786	459.678	0	0	0	495.1	59.305
NIES3 HI	BGUM18	mSWC-2	2019-03-04	0	3	2	0	0	0	0	0	0	0	0	0	978.153	258.908	1	1	0	295.137	17.286	420.453	0	0	1	381.169	24.684	401.112	0	0	1	0	0
NIES3 HI	BGUM18	mSWC-2	2019-03-12	1	4	3	0	0	0	0	0	0	0	0	0	911.976	366.086	1	0	1	281.711	30.971	438.325	0	0	1	360.478	24.58	407.628	0	0	1	0	0
NIES3 HI	BGUM18	mSWC-2	2019-03-18	1	4	3	2	771.526	939.63	0	0	0	0	0	0	1441.84	468.984	0	0	0	213.899	23.004	488.455	0	0	1	281.062	33.323	451.634	0	0	1	313.774	39.402
NIES3 HI	BGUM18	mSWC-2	2019-04-02	1	5	4	2	1758.78	2227.37	0	0	0	0	0	0	2302.98	726.95	0	0	0	517.439	64.619	1162.57	0	0	0	546.619	64.724	531.15	0	0	0	536.495	81.946
S276-1 LI	BGUM18	mSWC-2	2019-03-04	0	3	2	0	0	0	0	0	0	0	0	0	1044.67	248.085	1	1	0	205.524	29.854	415.684	1	1	0	450.583	21.701	476.008	0	0	1	0	30.501
S276-1 LI	BGUM18	mSWC-2	2019-03-12	0	3	2	0	0	0	0	0	0	0	0	0	1854.07	377.216	1	1	0	554.461	29.094	431.767	0	0	1	711.745	26.251	479.15	0	0	1	0	30.249
S276-1 LI	BGUM18	mSWC-2	2019-03-18	0	5	4	1	317.731	0	0	0	0	0	0	0	2406.47	415.075	0	1	0	697.487	22.64	426.383	0	1	1	750.145	25.114	485.488	0	0	1	0	32.456
S276-1 LI	BGUM18	mSWC-2	2019-04-02	0	7	6	4	825.17	289.762	1549.02	1899.44	0	0	0	0	3359.64	480.438	0	1	1	477.517	30.66	411.344	0	0	1	800.722	38.789	410.426	0	0	1	0	36.52
S276-2 LI	BGUM18	mSWC-2	2019-03-04	0	3	2	0	0	0	0	0	0	0	0	0	1050.17	177.278	1	1	0	208.83	25.403	377.9	0	0	1	406.225	28.543	583.561	0	0	1	0	24.515
S276-2 LI	BGUM18	mSWC-2	2019-03-12	0	4	3	1	177.219	0	0	0	0	0	0	0	2503.28	335.288	1	1	1	668.052	35.563	428.037	0	0	1	1053.11	41.981	559.15	0	0	1	0	30.218
S276-2 LI	BGUM18	mSWC-2	2019-03-18	0	5	4	2	1291.52	876.964	0	0	0	0	0	0	4191.25	1060.4	1	1	0	516.704	31.204	431.548	0	0	1	1101.77	31.382	555.514	0	0	1	1255.64	31.644
S276-2 LI	BGUM18	mSWC-2	2019-04-02	0	7	6	7	2402.79	1196.85	604.854	993.721	630.005	1171.74	306.017	0	4583.37	852.918	0	0	0	785.385	32.821	402.636	0	0	1	1048.42	30.648	502.423	0	0	1	1202.88	27.302
S276-3 LI	BGUM18	mSWC-2	2019-03-04	0	2	1	0	0	0	0	0	0	0	0	0	739.572	304.961	1	1	0	344.716	24.378	478.534	0	1	1	0	25.857	0	0	0	0	0	0
S276-3 LI	BGUM18	mSWC-2	2019-03-12	0	4	3	1	219.345	0	0	0	0	0	0	0	2974.43	583.656	0	1	0	583.189	25.959	418.793	0	1	1	1477.3	22.562	513.384	0	0	1	0	32.183
S276-3 LI	BGUM18	mSWC-2	2019-03-18	0	5	4	3	1100.69	1391.42	1043.65	0	0	0	0	0	4669.08	1129.19	1	1	0	1098.59	37.254	514.044	1	1	1	1617.06	35.019	568.149	0	0	1	0	42.519
S276-3 LI	BGUM18	mSWC-2	2019-04-02	0	11	10	8	3402.54	3817.68	2080	987.452	884.189	1837.32	3528.34	829.498	7165.33	1501.19	0	0	0	1333.18	44.039	580.038	0	1	1	1738.23	32.691	682.319	0	0	1	0	35.026
S276-1 HI	BGUM18	mSWC-2	2019-03-04	0	3	2	0	0	0	0	0	0	0	0	0	871.852	261.619	1	1	0	286.731	17.993	366.108	0	0	1	302.286	26.989	365.732	0	0	0	0	0
S276-1 HI	BGUM18	mSWC-2	2019-03-12	0	4	3	0	0	0	0	0	0	0	0	0	1626.85	381.457	1	1	0	645.291	32.67	332.431	0	1	1	508.405	28.697	270.173	0	0	1	0	0
S276-1 HI	BGUM18	mSWC-2	2019-03-18	0	5	4	3	686.598	409.205	907.402	0	0	0	0	0	2781.01	447.759	1	1	1	899.737	29.21	417.701	0	0	1	580.658	31.427	448.234	0	0	1	0	0
S276-1 HI	BGUM18	mSWC-2	2019-04-02	0	7	6	8	1706.24	873.994	1693	860.218	897.712	2535.29	699.982	679.415	3528.2	884.125	1	1	1	1075.46	35.235	480.49	0	0	1	595.398	31.03	460.863	0	0	1	667.859	40.081
S276-2 HI	BGUM18	mSWC-2	2019-03-04	0	2	1	0	0	0	0	0	0	0	0	0	928.419	329.349	1	1	1	241.832	18.998	568.493	1	1	1	0	0		0	0	1	0	0
S276-2 HI	BGUM18	mSWC-2	2019-03-12	0	4	3	1	352.112	0	0	0	0	0	0	0	3414.48	509.438	1	1	1	1142.77	26.357	457.845	0	1	1	1379.9	30.512		0	0	1	0	0
S276-2 HI	BGUM18	mSWC-2	2019-03-18	0	5	4	4	1315.32	571.221	932.668	414.813	0	0	0	0	4939.4	649.947	0	1	1	1634.92	42.052	596.605	0	1	1	1417.16	38.564		0	0	1	0	0
S276-2 HI	BGUM18	mSWC-2	2019-04-02	0	7	6	7	3644.34	2882.35	2799.17	1602.21	1617.91	2588.08	3345.72	0	5890.26	617.962	0	0	1	1698.44	45.315	522.309	0	0	1	1539.18	30.867		0	0	1	0	0
S276-3 HI	BGUM18	mSWC-2	2019-03-04	0	3	2	0	0	0	0	0	0	0	0	0	1498.68	538.917	0	1	1	576.719	20.625	677.42	0	0	1	411.998	24.498		0	0	1	0	0
S276-3 HI	BGUM18	mSWC-2	2019-03-12	0	4	3	1	402.615	0	0	0	0	0	0	0	1554.48	719.33	0	1	1	558.05	38.74	718.529	0	0	1	458.872	27.778		0	0	1	0	0
S276-3 HI	BGUM18	mSWC-2	2019-03-18	0	4	3	2	792.615	161.313	0	0	0	0	0	0	1614.14	746.361	0	0	1	574.476	24.181	778.94	0	0	1	464.407	34.203		0	0	1	0	0
S276-3 HI	BGUM18	mSWC-2	2019-04-02	0	4	3	3	1351.12	647.863	308.982	0	0	0	0	0	1853.73	755.36	0	0	1	571.293	28.118	626.868	0	0	1	583.127	37.21		0	0	1	0	0
