# Supplementary material for: Establishment and optimization of a new model organism to study early land plant evolution: Germination, cultivation and oospore variation of Chara braunii Gmelin, 1826
Source: Front Plant Sci. 2022 Nov 10;13:987741. doi: 10.3389/fpls.2022.987741 (PMC9691404; doi:10.3389/fpls.2022.987741)
Supplement: Supplementary file 3 [file Table_2.xlsx]

## Sheet: S2_Short-term experiment LaT
Tab. S2. Results of short term experiment under three different irradiances with Chara braunii LaT-2708. Mean values are calculated from 3 to 6 replicates.
parameter	10-20µmol photons/m2s-1		60-70µmol photons/m2s-1		90-100µmol photons/m2s-1
	mean	±SD	mean	±SD	mean	±SD
length internode 1 (µm)	9628.2	5089.6	4983.6	2771.8	13704.6	5180.4
length internode 2 (µm)	11541.2	3312.2	14432.4	5483.2	14427.4	12746.4
length internode 3 (µm)	13909.7	4007.7	16198.0	7597.5	14060.3	8631.6
width internode 1 (µm)	226.1	63.6	128.8	65.5	253.6	61.0
width internode 2 (µm)	265.6	76.3	158.9	93.1	270.8	106.3
windth internode 3 (µm)	254.3	63.2	189.2	78.6	245.4	76.0
number of branchlets whorl 1	7-8		7-10		7-10
number of branchlets whorl 2	8-10		7-9		6-9
number of branchlets whorl 3	8-9		8-9		7-11
length branchlets whorl 1	7214.4	4447.3	4054.3	1936.1	5570.4	2577.8
length branchlets whorl 2	5650.0	2134.6	4693.2	2784.9	6952.6	4139.4
length branchlets whorl 3	6008.1	1111.4	6484.8	5719.0	5696.9	2308.2
length ecorticated cells whorl 1	100.8	19.4	95.0	35.4	111.2	55.1
length ecorticated cells whorl 2	179.8	136.2	89.6	40.9	167.8	83.4
length ecorticated cells whorl 3	147.8	73.1	124.8	26.6	173.7	88.7
number eccorticated cells whorl 1	7-8		3-4		3-5
number eccorticated cells whorl 2	8-10		3-4		3-5
number eccorticated cells whorl 3	8-9		3-5		3-4
length stipulodes whorl 1	129.2	31.9	94.4	61.8	102.0	90.4
length stipulodes whorl 2	127.4	33.2	110.7	25.2	187.3	205.4
length stipulodes whorl 3	127.4	33.2	110.7	25.2	187.3	205.4
presence of oogonia (%, replicates)	33.3%		0.4		33.3%
presence of antheridia (%, replicates)	0		0		0
maturation of oospores (%, replicates)	66.6%		0.6		33.3%
vitality after experiment (% alive)	0		0.2		33.3%
