# Supplementary material for: Establishment and optimization of a new model organism to study early land plant evolution: Germination, cultivation and oospore variation of Chara braunii Gmelin, 1826
Source: Front Plant Sci. 2022 Nov 10;13:987741. doi: 10.3389/fpls.2022.987741 (PMC9691404; doi:10.3389/fpls.2022.987741)
Supplement: Supplementary file 4 [file Table_3.xlsx]

## Sheet: S3_manufacturer's information
Table S3. Manufacturer's information
Chemical	Description	Company
BD bacto agar	for LB agar	Becton Dickinson GmbH, Heidelberg, DE
Phytoagar	for KNOP agar	Duchefa Biochemie, Haarlem, NL
Biozym LE Agarose	for germination	Biozym Scientific GmbH, Hessisch Oldendorf, DE
Standard Agarose	for germination and cultivation	Carl Roth GmbH + Co KG, Karlsruhe, DE
CaCl2 x 2H2O	Calciumchloride dihydrate	Carl Roth GmbH + Co KG, Karlsruhe, DE
Ca3(PO4)2	Tricalciumphosphate	AppliChem GmbH, Darmstadt, DE
CoCl2 x 6 H2O	Cobalt(II) chloride Hexahydrate	Sigma-Aldrich Chemie GmbH, Schnelldorf, DE
CuSO4 x 5H2O	Kupfer sulfate pentahydrate	Sigma-Aldrich Chemie GmbH, Schnelldorf, DE
FeCl3 x 6H2O	Ironchloride Hexahydrate	Carl Roth GmbH + Co KG, Karlsruhe, DE
Milipore water		Merck Milipore, USA
H3BO3	Boric acid	Sigma-Aldrich Chemie GmbH, Schnelldorf, DE
H2O2	hydrogen peroyid	Carl Roth GmbH + Co KG, Karlsruhe, DE
KNO3	Potassiumnitrate	Carl Roth GmbH + Co KG, Karlsruhe, DE
MnCl2 x 4H2O	Manganchloride Tetrahydrate	Carl Roth GmbH + Co KG, Karlsruhe, DE
Na2EDTA x 2H2O	Sodium-EDTA Dihydrate	Carl Roth GmbH + Co KG, Karlsruhe, DE
Na2MoO4 x 2H2O	Sodium Molybdate Dihydrat	Sigma-Aldrich Chemie GmbH, Schnelldorf, DE
NaCl	Sodiumchloride	Carl Roth GmbH + Co KG, Karlsruhe, DE
NaClO	Sodiumhypochloride 12%Cl	Carl Roth GmbH + Co KG, Karlsruhe, DE
(NH4)6Mo7O27 x 4 H2O	Ammoniumheptamolybdat Tetrahydrat	Carl Roth GmbH + Co KG, Karlsruhe, DE
Seasand	Acid washed	Carl Roth GmbH + Co KG, Karlsruhe, DE
SiO2	Quartz sand	Carl Roth GmbH + Co KG, Karlsruhe, DE
ZnSO4 x 7 H2O	Zinksulfate Heptahydrate	Carl Roth GmbH + Co KG, Karlsruhe, DE
24-well plates		Sarstedt, Nümbrecht, DE
Falcon tubes 50ml		Sarstedt, Nümbrecht, DE
Falcon tubes 15ml		Sarstedt, Nümbrecht, DE
Micropore hypoallergenic papertape		3M, Karlsruhe, DE
Parafilm		VWR, Erlangen, DE
Reaction tube 1.5 ml		Eppendorf, Hamburg, DE
Reaction tube 2 ml		Eppendorf, Hamburg, DE
Weck©-jar 1L		Weck GmbH u. Co. KG, Wehr-Öflingen, DE
Weck©-jar 850ml		Weck GmbH u. Co. KG, Wehr-Öflingen, DE
Weck©-jar 500ml		Weck GmbH u. Co. KG, Wehr-Öflingen, DE
Weck©-jar 290ml		Weck GmbH u. Co. KG, Wehr-Öflingen, DE
BGUM18, BGUM21		Botanical Garden University Marburg
Gardol © Pure Nature Kompost (40l)		BAUHAUS
